# Supplementary material for: Identification of WxL and S-Layer Proteins from Lactobacillus brevis with the Ability to Bind Cellulose and Xylan
Source: Int J Mol Sci. 2022 Apr 8;23(8):4136. doi: 10.3390/ijms23084136 (PMC9026416; doi:10.3390/ijms23084136)
Supplement: Supplementary file 1 [file ijms-23-04136-s001.zip]

Archive with 1 entries (1 files):
- ijms-1634628-supplementary.pdf
